# Supplementary material for: Integrative Multi-Omics Characterization and Structural Insights into the Poorly Annotated Integrin ITGA6 X1X2 Isoform in Mammals
Source: Genes (Basel). 2025 Sep 25;16(10):1134. doi: 10.3390/genes16101134 (PMC12564407; doi:10.3390/genes16101134)
Supplement: Supplementary file 1 [file genes-16-01134-s001.zip › Supplementary Tables.xlsx]

## Sheet: Table S1
Variant ID	Genomic Position	Residue Position	Exon	Class	Protein change	Significance	Consequence	Disease Associations	gnomAD AF	Databases
rs1264654514	2:172470982	218	X1	SNP	p.Arg218Cys	Uncertain significance	missense variant	Epidermolysis bullosa, junctional 6, with pyloric atresia	7.43725e-06	ClinVar, gnomAD
rs935787952	2:172470987	219	X1	SNP	p.Val219Val	Likely benign	synonymous variant		6.1962e-06	ClinVar, Ensembl
rs748403545	2:172471005	225	X1	SNP	p.Thr225Thr	Likely benign	synonymous variant		1.61168e-05	ClinVar, Ensembl, gnomAD
	2:172471032	234	X1	SNP	p.Asp234Asp	Likely benign	synonymous variant			ClinVar
rs372643125	2:172471035	235	X1	SNP	p.Gly235Gly	Likely benign	synonymous variant		1.11519e-05	ClinVar, Ensembl, gnomAD
rs369279630	2:172471059	243	X1	SNP	p.Thr243Thr	Likely benign	synonymous variant		5.1421e-05	Ensembl, gnomAD
rs1376993669	2:172471065	245	X1	SNP	p.His245His	Likely benign	synonymous variant		1.23911e-06	ClinVar, Ensembl, gnomAD
rs370702437	2:172471068	246	X1	SNP	p.Asp246Asp	Likely benign	synonymous variant		3.71728e-06	ClinVar, Ensembl, gnomAD
rs370702437	2:172471068	246	X1	SNP	p.Asp246Glu	Likely benign	missense variant			Ensembl
rs760413657	2:172471071	247	X1	SNP	p.Glu247Asp	Uncertain significance	missense variant	Inborn genetic diseases	1.17709e-05	ClinVar, Ensembl, gnomAD
rs764635196	2:172471077	249	X1	SNP	p.Leu249Leu	Likely benign	synonymous variant		1.2391e-05	Ensembl, gnomAD
rs758295258	2:172471086	252	X1	SNP	p.Val252Val	Likely benign	synonymous variant		6.19487e-07	ClinVar, Ensembl, gnomAD
rs200561616	2:172471089	253	X1	SNP	p.Pro253Pro	Conflicting classifications of pathogenicity	synonymous variant		6.00942e-05	Ensembl, gnomAD
rs759810439	2:172471103	258	X1	indel	c.775+2_775+5del	Likely pathogenic	splice donor variant		3.71723e-06	ClinVar, Ensembl, gnomAD
	2:172471112	258	X1	indel	c.775+7G>A	Likely benign	splice region variant		6.19494e-07	gnomAD
rs373728387	2:172472842	282	X2	SNP	p.Arg282Arg	Likely benign	synonymous variant	ITGA6-related disorder	6.82169e-05	ClinVar, Ensembl, gnomAD
rs373728387	2:172472842	282	X2	SNP	p.Arg282Gly	Likely benign	missense variant		0.000392465	Ensembl
rs373728387	2:172472842	282	X2	SNP	p.Arg282Trp	Likely benign	missense variant		0.000392465	Ensembl
rs74728869	2:172472890	298	X2	SNP	p.Gly298Ser	Benign	missense variant~ splice region variant	ITGA6-related disorder	0.00453468	ClinVar, Ensembl, gnomAD

## Sheet: Table S2
Position	Mutation	Exon	Mutation ID	Count	Mutation Type	Affected Tissues	Primary Histology	Histology Subtype	Status
215	p.G215=	X1	COSM10761612	1	Substitution - coding silent	Skin	Malignant melanoma	Spitzoid	Curated
218	p.R218H	X1	COSM2893485	1	Substitution - Missense	Endometrium	Carcinoma	Endometrioid carcinoma	Curated (Study)
219	p.V219I	X1	COSM10731351	2	Substitution - Missense	Urinary tract	Carcinoma	Transitional cell carcinoma	Curated
220	p.E220Q	X1	COSM345232	1	Substitution - Missense	Lung	Carcinoma	Adenocarcinoma	Curated
221	p.Q221*	X1	COSM8263251	1	Substitution - Nonsense	Central nervous system	Glioma	NS	Curated (Study)
221	p.Q221=	X1	COSM3743333	1	Substitution - coding silent	Liver	Carcinoma	NS	Curated (Study)
222	p.K222N	X1	COSM1482187	3	Substitution - Missense	Urinary tract, breast	Carcinoma	Transitional cell carcinoma, NS	Curated, Curated (Study)
225	p.T225=	X1	COSM8252744	1	Substitution - coding silent	Kidney	Carcinoma	Papillary renal cell carcinoma	Curated (Study)
228	p.D228*	X1	COSM2893487	5	Insertion - Frameshift	Stomach, Large intestine	Carcinoma	Intestinal adenocarcinoma, Adenocarcinoma	Curated, Curated (Study)
230	p.N230T	X1	COSM4086782	1	Substitution - Missense	Stomach	Carcinoma	Adenocarcinoma	Curated (Study)
233	p.E233Q	X1	COSM10731354	2	Substitution - Missense	Urinary tract	Carcinoma	Transitional cell carcinoma	Curated
234	p.D234N	X1	COSM3837421	2	Substitution - Missense	Skin, Breast	Malignant melanoma, Carcinoma	NS	Curated, Curated (Study)
235	p.G235E	X1	COSM6867479	1	Substitution - Missense	Skin	Carcinoma	Squamous cell carcinoma	Curated
238	p.E238A	X1	COSM7447363	3	Substitution - Missense	Lung, Haematopoietic and lymphoid, Skin	Carcinoma, Lymphoid neoplasm, Malignant melanoma	Adenocarcinoma, NK cell leukaemia, NS	Curated
247	p.E247*	X1	COSM10731357	2	Substitution - Nonsense	Urinary tract	Carcinoma	Transitional cell carcinoma	Curated
249	p.L249I	X1	COSM1009579	1	Substitution - Missense	Endometrium	Carcinoma	Endometrioid carcinoma	Curated (Study)
250	p.V250G	X1	COSM9121984	1	Substitution - Missense	Breast	Carcinoma	NS	Curated
251	p.P251L	X1	COSM1613702	2	Substitution - Missense	Liver	Carcinoma	NS	Curated (Study)
254	p.A254S	X1	COSM4608839	1	Substitution - Missense	Adrenal gland	Adrenal cortical carcinoma	Functioning	Curated
263	p.L263W	X2	COSM9713651	1	Substitution - Missense	Skin	Carcinoma	Basal cell carcinoma	Curated
267	p.S267C	X2	COSM7103115	1	Substitution - Missense	Urinary tract	Carcinoma	NS	Curated (Study)
267	p.S267F	X2	COSM9694956	1	Substitution - Missense	Skin	Carcinoma	Basal cell carcinoma	Curated
267	p.S267=	X2	COSM7298593	1	Substitution - coding silent	Large Intestine	Carcinoma	Adenocarcinoma	Curated (Study)
271	p.P271S	X2	COSM7173652	1	Substitution - Missense	Urinary tract	Carcinoma	NS	Curated (Study)
279	p.R279Q	X2	COSM8487472	1	Substitution - Missense	Stomach	Carcinoma	NS	Curated (Study)
281	p.P281T	X2	COSM7920309	1	Substitution - Missense	Skin	Malignant melanoma	NS	Curated (Study)
281	p.P281L	X2	COSM8002438	1	Substitution - Missense	Skin	Malignant melanoma	NS	Curated (Study)
283	p.E283=	X2	COSM8556531	1	Substitution - coding silent	Stomach	Carcinoma	NS	Curated (Study)
285	p.P285=	X2	COSM8170417	1	Substitution - coding silent	Stomach	Carcinoma	Adenocarcinoma	Curated (Study)
288	p.F288=	X2	COSM4446251	1	Substitution - coding silent	Skin	Carcinoma	Squamous cell carcinoma	Curated
291	p.V291L	X2	COSM5437662	1	Substitution - Missense	Oesophagus	Carcinoma	Squamous cell carcinoma	Curated (Study)
297	p.L297*	X2	COSM7090765	1	Deletion - Frameshift	Urinary tract	Carcinoma	NS	Curated (Study)
298	p.G298S	X2	COSM4418229	2	Substitution - Missense	Upper aerodigestive tract, Haematopoietic and lymphoid	Carcinoma, Haematopoietic neoplasm	Squamous cell carcinoma, Acute myeloid leukaemia	Curated, Curated (Study)
298	p.G298=	X2	COSM8962130	1	Substitution - coding silent	Endometrium	Carcinoma	Endometrioid carcinoma	Curated (Study)

## Sheet: Table S3
Gene	Exon	Length (bp)	COSMIC Variants	COSMIC Variants/kb	Germline Pathogenic Variants
ITGA6	X1	132	16	121.212	1 likely pathogenic, 3 uncertain, 11 likely benign
ITGA6	X2	132	10	75.7576	1 likely benign, 1 benign
ITGA7	X1	117	24	205.128	2 Likely benign, 2 Uncertain significance
ITGA7	X2	120	9	75	1 benign, 7 likely benign,13 Uncertain significance, 1 likely pathogenic
